# Supplementary material for: Reaction Mechanism Study of LiNH2BH3 and (LiH)n (n = 1–5) Clusters Based on Density Functional Theory
Source: Molecules. 2025 Feb 17;30(4):929. doi: 10.3390/molecules30040929 (PMC11857906; doi:10.3390/molecules30040929)
Supplement: Supplementary file 1 [file molecules-30-00929-s001.zip]

Archive with 1 entries (1 files):
- molecules-3431486-supplementary.pdf
